# Supplementary material for: A single amino acid substitution in the capsid protein of Zika virus contributes to a neurovirulent phenotype
Source: Nat Commun. 2023 Oct 26;14:6832. doi: 10.1038/s41467-023-42676-7 (PMC10603150; doi:10.1038/s41467-023-42676-7)
Supplement: Supplementary file 4 — Source Data [file 41467_2023_42676_MOESM4_ESM.xlsx]

## Sheet: Figure 2c
Figure 2c
	WT		K101R		V110I		P148A		I459V		L728F

## Sheet: Figure 2d
Figure 2d
	strains	plaque diameter (mm)
	WT	1.86076	1.95262	1.21935	1.2588	1.17338	0.886665	1.22767	0.961831	0.806618	1.04459	1.25933	0.806618	0.774469	1.18731
	K101R	2.04235	1.79161	2.84355	2.50218	1.73619	3.04285	2.23382	1.72324	1.92426	1.93797	2.62841	1.62719	1.82763	1.64709	1.67042	1.59941
	V110I	1.31608	1.05767	1.21204	1.07183	1.09106	1.11742	0.922192	1.1409	1.25419	1.00732	1.05027	1.14363	0.775191	0.813794	0.982771
	P148A	1.5829	1.1029	0.865189	1.06453	0.93895	0.935067	0.895887	0.858554	0.871176	0.580386	0.633488	0.683231
	I459V	1.70739	0.982771	1.07328	1.27066	1.11182	0.941714	0.877123	1.02421	0.744403	1.08389	0.986994
	L728F	0.937288	0.779871	0.975871	1.64411	1.00732	1.21204	1.35423	1.13588	1.21888	1.4989	1.81025	1.32827	0.967311	0.986467

## Sheet: Figure 2e
Figure 2e
		survival number
	strains	0 dpi	1 dpi	2 dpi	3 dpi	4 dpi	5 dpi	6 dpi	7 dpi	8 dpi	9 dpi	10 dpi	11 dpi	12 dpi	13 dpi	14 dpi	15 dpi	16 dpi	17 dpi	18 dpi	19 dpi	20 dpi	21 dpi
	WT	21	21	21	21	21	21	21	21	21	21	21	21	19	19	15	13	12	11	11	11	11	11
	K101R	12	12	12	12	12	12	12	12	12	12	12	12	11	7	3	2	1	1	1	0	0	0
	V110I	13	13	13	13	13	13	13	13	13	13	13	12	10	10	9	8	7	7	7	7	7	7
	P148A	11	11	11	11	11	11	11	11	11	11	11	11	11	11	11	9	9	9	8	8	8	8
	I459V	15	15	15	15	15	15	15	15	15	15	14	13	12	9	7	7	7	7	7	7	7	6
	L728F	13	13	13	13	13	13	13	13	13	13	13	13	13	13	12	11	10	10	10	10	10	9
	Mock	10	10	10	10	10	10	10	10	10	10	10	10	10	10	10	10	10	10	10	10	10	10

## Sheet: Figure 3a
Figure 3a
		Log10(RNA copies/mL)
		0 hours post infection	6 hours post infection	24 hours post infection	48 hours post infection	72 hours post infection
	MR766	4.57312	4.98515	8.02807	9.58711	10.2441
		4.57312	5.29696	8.06147	9.50359	10.1439
		4.57312	5.31645	8.0921	9.55648	10.1745
	WT	4.57312	4.57312	6.87549	8.04755	8.75191
		4.57312	4.57312	6.88941	8.13943	8.87997
		4.57312	4.57312	6.97293	8.15056	8.75191
	K101R	4.57312	4.57312	7.66893	8.79645	9.52586
		4.57312	4.57312	7.61325	8.78531	9.44234
		4.57312	4.82925	7.75245	8.8048	9.42842

## Sheet: Figure 3b
Figure 3b
		Log10(PFU/mL)
		24 hours post infection	48 hours post infection	72 hours post infection
	MR766	4.90309	6.24551	6.24551
		4.85733	6.38021	6.14613
		4.96379	6.30103	6.27416
	WT	2.60206	4.32222	4.77815
		3.20412	3.60206	5.19312
			4.30103	5
	K101R	3.85733	5.07918	5.60206
		3.85733	4.90309	5.68124
		3.50515	4.90309	5.50515

## Sheet: Figure 3c
Figure 3c
		Log10(RNA copies/mL)
		0 hours post infection	6 hours post infection	24 hours post infection	48 hours post infection	72 hours post infection
	MR766	5.07703	5.28304	8.40669	9.78477	10.5364
		5.05475	5.20231	8.29255	9.71239	10.503
		5.10208	5.22736	8.24522	9.63165	10.5476
	WT	4.57312	4.57312	7.37661	8.74355	9.14723
		4.57312	4.57312	7.22627	8.66003	8.94679
		4.57312	4.57312	7.32928	8.61827	9.03587
	K101R	4.57312	4.57312	7.78029	8.89389	9.43677
		4.57312	4.57312	7.75523	9.05815	9.42007
		4.57312	4.82925	7.71069	9.14167	9.43399

## Sheet: Figure 3d
Figure 3d
		Log10(PFU/mL)
		24 hours post infection	48 hours post infection	72 hours post infection
	MR766	4.88081	6.38021	7.23553
		4.92428	6.68124	6.85733
		5.20412	6.44716	7.06446
	WT	3.44716	4.90309	5.20412
		3.32222	4.60206	4.90309
		3.30103	4.77815	5.07918
	K101R	3.90309	5.60206	5.77815
		4.07918	5.60206	5.77815
		3.60206	5.77815	5.716

## Sheet: Figure 3e
Figure 3e
		Fluorescence activity (10^7) n = 3
	Mock	4.73	4.37	4.61
	WT	4.39	4.21	4.27
	K101R	4.1	3.99	4.15

## Sheet: Figure 3f
Figure 3f
		Fluorescence activity (10E7) n = 2
	Mock	2.76	2.75
	WT	1.72	1.74
	K101R	1.58	1.59

## Sheet: Figure 3g
Figure 3g
		Log10(RNA copies/mL)
		0 hours post infection	6 hours post infection	24 hours post infection	48 hours post infection	72 hours post infection
	MR766	4.57312	4.57312	9.21683	10.0882	10.0298
		4.57312	4.57312	9.11661	10.1188	10.0604
		5.27469	5.31367	9.01082	10.0576	9.98522
	WT	4.57312	4.57312	7.6049	8.54589	9.31706
		4.74851	4.57312	7.80535	8.57651	9.51751
		4.57312	4.57312	7.45178	8.48743	9.10547
	K101R	4.57312	4.57312	8.45959	9.47853	9.57875
		4.57312	4.57312	8.39834	9.57875	9.81818
		4.99351	4.88771	8.47351	9.3449	9.53143

[truncated: 18 more sheets: Figure 3h, Figure 3i, Figure 3j, Figure 3k, Figure 3m, Figure 4b, Figure 4c, Figure 4e, Figure 5e, Figure 5f, Figure 5g, Figure 5h, Figure 6b, Figure 6d, Figure 6e, Figure 6f, Figure 6g, Figure S1 abc]
